# Supplementary material for: Discordance Between Electronic Health Records and Self-Reported Data: Evidence from Traumatic Brain Injury and Colorectal Cancer
Source: Healthcare (Basel). 2026 May 13;14(10):1337. doi: 10.3390/healthcare14101337 (PMC13206625; doi:10.3390/healthcare14101337)
Supplement: Supplementary file 1 [file healthcare-14-01337-s001.zip]

Archive with 1 entries (1 files):
- healthcare-4294593-supplementary.pdf
